# Supplementary material for: 2-Amino-9-[(1S,3R,4S)-4-hydr­oxy-3-hydroxy­methyl-2-methyl­enecyclo­pent­yl]-1,9-dihydro-6H-purin-6-one monohydrate
Source: Acta Crystallogr Sect E Struct Rep Online. 2009 Aug 26;65(Pt 9):o2232. doi: 10.1107/S1600536809032966 (PMC2969881; doi:10.1107/S1600536809032966)
Supplement: Supplementary file 1 [file e-65-o2232-sup1.cif]

##############################################################################
###                                                                        ###
###        Electronic paper (Acta Crystallographica Section E)             ###
###                                                                        ###
##############################################################################
#                                                                            #
# This CIF contains the data in a paper accepted for publication in Acta     #
# Crystallographica Section E. It conforms to the requirements of Notes      #
# for Authors for Section E, and has been peer reviewed under the auspices   #
# of the IUCr Commission on Journals.                                        #
#                                                                            #
# Full details of the Crystallographic Information File format               #
# are given in the paper "The Crystallographic Information File (CIF):       #
# a New Standard Archive File for Crystallography" by S. R. Hall, F. H.      #
# Allen and I. D. Brown [Acta Cryst. (1991), A47, 655-685].                  #
#                                                                            #
# The current version of the core CIF dictionary is obtainable from          #
# ftp://ftp.iucr.org/pub/cif_core.dic. The current version number is 2.4.    #
#                                                                            #
# Software is freely available for graphical display of the structure(s) in  #
# this CIF.  For information consult the CIF home page http://www.iucr.org/  #
# cif/home.html                                                              #
#                                                                            #
# This file may be used for bona fide research purposes within the           #
# scientific community so long as proper attribution is given to the journal # 
# article from which it was obtained.                                        #
#                                                                            #
##############################################################################
                                             
data_global
_audit_creation_method     'form.cif (version 2.0)'
_journal_data_validation_number     ?
_journal_date_recd_electronic     2009-08-04
_journal_date_accepted     2009-08-19
_journal_name_full     'Acta Crystallographica, Section E'
_journal_year     2009
_journal_volume     65
_journal_issue      9
_journal_page_first     o2232
_journal_page_last     o2232
_journal_paper_category     QO
_journal_coeditor_code     HB5032
_publ_contact_author_name     'Dr. Liu, Zhilu'
_publ_contact_author_address
;
      Department of Pharmacy,
      Shandong Medical College,
      Jinan, 250002,
      P. R.China
;
_publ_contact_author_email     'liuzhilu2009@yahoo.com.cn'
_publ_contact_author_fax     '0086-931-4968201'
_publ_contact_author_phone     '0086-931-4968201'
_publ_section_title
;\
2-Amino-9-[(1<i>S</i>,3<i>R</i>,4<i>S</i>)-4-hydroxy-3-hydroxymethyl-2-\
methylenecyclopentyl]-1,9-dihydro-6<i>H</i>-purin-6-one monohydrate
;
loop_
    _publ_author_name
    _publ_author_address
    'Jiang, Bin'
;     Department of Pharmacy,
      Shandong Medical College,
      Jinan 250002,
      People's Republic of China
;
    'Liu, Zhilu'
;     State Key Laboratory of Solid Lubrication,
      Lanzhou Institute of Chemical Physics,
      Chinese Academy of Sciences,
      Lanzhou 73000,
      People's Republic of China
;
data_I
_audit_creation_method     SHELXL-97
_chemical_name_systematic
;
2-Amino-9-[(1<i>S</i>,3<i>R</i>,4<i>S</i>)-4-hydroxy-3-hydroxymethyl-
2-methylenecyclopentyl]-1,9-dihydro-6<i>H</i>-purin-6-one monohydrate
;
_chemical_name_common     ?
_chemical_formula_moiety     'C12 H15 N5 O3, H2 O'
_chemical_formula_sum     'C12 H17 N5 O4'
_chemical_formula_iupac     'C12 H15 N5 O3, H2 O'
_chemical_formula_weight     295.31
_chemical_melting_point     ?
_symmetry_cell_setting     Orthorhombic
_symmetry_space_group_name_H-M     'C 2 2 21'
_symmetry_space_group_name_Hall     'C 2c 2'
loop_
    _symmetry_equiv_pos_as_xyz
    'x, y, z'
    '-x, -y, z+1/2'
    '-x, y, -z+1/2'
    'x, -y, -z'
    'x+1/2, y+1/2, z'
    '-x+1/2, -y+1/2, z+1/2'
    '-x+1/2, y+1/2, -z+1/2'
    'x+1/2, -y+1/2, -z'
_cell_length_a     6.9986(10)
_cell_length_b     11.6229(10)
_cell_length_c     33.932(3)
_cell_angle_alpha     90.00
_cell_angle_beta     90.00
_cell_angle_gamma     90.00
_cell_volume     2760.1(5)
_cell_formula_units_Z     8
_cell_measurement_reflns_used     1377
_cell_measurement_theta_min     3.40
_cell_measurement_theta_max     25.00
_cell_measurement_temperature     273(2)
_exptl_crystal_description     block
_exptl_crystal_colour     colorless
_exptl_crystal_size_max     0.12
_exptl_crystal_size_mid     0.10
_exptl_crystal_size_min     0.08
_exptl_crystal_density_diffrn     1.421
_exptl_crystal_density_meas     ?
_exptl_crystal_density_method     'not measured'
_exptl_crystal_F_000     1248
_exptl_absorpt_coefficient_mu     0.109
_exptl_absorpt_correction_type     'multi-scan'
_exptl_absorpt_process_details     '(SADABS; Bruker, 2004)'
_exptl_absorpt_correction_T_min     0.987
_exptl_absorpt_correction_T_max     0.991
_exptl_special_details
;
;
_diffrn_ambient_temperature     273(2)
_diffrn_radiation_type     MoK\a
_diffrn_radiation_wavelength     0.71073
_diffrn_radiation_source     'fine-focus sealed tube'
_diffrn_radiation_monochromator     graphite
_diffrn_measurement_device_type     'Bruker APEXII CCD'
_diffrn_measurement_method     '\f and \w'
_diffrn_detector_area_resol_mean     ?
_diffrn_reflns_number     6725
_diffrn_reflns_av_R_equivalents     0.0296
_diffrn_reflns_av_sigmaI/netI     0.0233
_diffrn_reflns_theta_min     3.40
_diffrn_reflns_theta_max     25.00
_diffrn_reflns_theta_full     25.00
_diffrn_measured_fraction_theta_max     0.984
_diffrn_measured_fraction_theta_full     0.984
_diffrn_reflns_limit_h_min     -8
_diffrn_reflns_limit_h_max     8
_diffrn_reflns_limit_k_min     -11
_diffrn_reflns_limit_k_max     13
_diffrn_reflns_limit_l_min     -33
_diffrn_reflns_limit_l_max     40
_diffrn_standards_number     0
_diffrn_standards_interval_count     0
_diffrn_standards_interval_time     0
_diffrn_standards_decay_%     0
_refine_special_details
;
Refinement of <i>F</i>^2^ against ALL reflections. The weighted <i>R</i>-factor
<i>wR</i> and goodness of fit <i>S</i> are based on <i>F</i>^2^, conventional
<i>R</i>-factors <i>R</i> are based on <i>F</i>, with <i>F</i> set to zero for
negative <i>F</i>^2^. The threshold expression of <i>F</i>^2^ >
\s(<i>F</i>^2^) is used only for calculating <i>R</i>-factors(gt) <i>etc</i>.
and is not relevant to the choice of reflections for refinement.
<i>R</i>-factors based on <i>F</i>^2^ are statistically about twice as large
as those based on <i>F</i>, and <i>R</i>- factors based on ALL data will be
even larger.
;
_reflns_number_total     1377
_reflns_number_gt     1270
_reflns_threshold_expression     I>2\s(I)
_refine_ls_structure_factor_coef     Fsqd
_refine_ls_matrix_type     full
_refine_ls_R_factor_all     0.0336
_refine_ls_R_factor_gt     0.0302
_refine_ls_wR_factor_gt     0.0767
_refine_ls_wR_factor_ref     0.0793
_refine_ls_goodness_of_fit_ref     1.000
_refine_ls_restrained_S_all     0.999
_refine_ls_number_reflns     1377
_refine_ls_number_parameters     204
_refine_ls_number_restraints     4
_refine_ls_hydrogen_treatment     mixed
_refine_ls_weighting_scheme     calc
_refine_ls_weighting_details
          'calc w=1/[\s^2^(Fo^2^)+(0.055P)^2^+0.4836P] where P=(Fo^2^+2Fc^2^)/3'
_atom_sites_solution_hydrogens     geom
_atom_sites_solution_primary     direct
_atom_sites_solution_secondary     difmap
_refine_ls_shift/su_max     0.001
_refine_ls_shift/su_mean     0.000
_refine_diff_density_max     0.155
_refine_diff_density_min     -0.175
_refine_ls_extinction_method     none
_refine_ls_extinction_coef     ?
_refine_ls_abs_structure_details     none
loop_
    _atom_type_symbol
    _atom_type_description
    _atom_type_scat_dispersion_real
    _atom_type_scat_dispersion_imag
    _atom_type_scat_source
    'C' 'C' 0.0033 0.0000
                         'International Tables Vol C Tables 4.2.6.8 and 6.1.1.4'
    'H' 'H' 0.0000 0.0000
                         'International Tables Vol C Tables 4.2.6.8 and 6.1.1.4'
    'N' 'N' 0.0061 0.0000
                         'International Tables Vol C Tables 4.2.6.8 and 6.1.1.4'
    'O' 'O' 0.0106 0.0000
                         'International Tables Vol C Tables 4.2.6.8 and 6.1.1.4'
_computing_data_collection     'APEX2 (Bruker, 2004)'
_computing_cell_refinement     'SAINT-Plus (Bruker, 2004)'
_computing_data_reduction     'SAINT-Plus (Bruker, 2004)'
_computing_structure_solution     'SHELXS97 (Sheldrick, 2008)'
_computing_structure_refinement     'SHELXL97 (Sheldrick, 2008)'
_computing_molecular_graphics     'SHELXTL (Sheldrick, 2008)'
_computing_publication_material     'SHELXTL (Sheldrick, 2008)'
loop_
    _atom_site_type_symbol
    _atom_site_label
    _atom_site_fract_x
    _atom_site_fract_y
    _atom_site_fract_z
    _atom_site_U_iso_or_equiv
    _atom_site_adp_type
    _atom_site_calc_flag
    _atom_site_refinement_flags
    _atom_site_occupancy
    _atom_site_disorder_assembly
    _atom_site_disorder_group
    C C1 0.5675(3) -0.0420(2) 0.57539(7) 0.0345(5) Uani d . 1 . .
    H H1A 0.5960 -0.1042 0.5573 0.041 Uiso calc R 1 . .
    H H1B 0.6267 -0.0597 0.6005 0.041 Uiso calc R 1 . .
    C C2 0.6493(3) 0.0717(2) 0.55918(6) 0.0297(5) Uani d . 1 . .
    H H2 0.5838 0.0930 0.5347 0.036 Uiso calc R 1 . .
    C C3 0.6333(3) 0.16870(18) 0.58921(6) 0.0269(5) Uani d . 1 . .
    C C4 0.8242(3) 0.18411(18) 0.60945(6) 0.0267(5) Uani d . 1 . .
    H H4 0.8800 0.2562 0.5999 0.032 Uiso calc R 1 . .
    C C5 0.9461(3) 0.0841(2) 0.59303(7) 0.0314(5) Uani d . 1 . .
    H H5A 1.0796 0.1060 0.5911 0.038 Uiso calc R 1 . .
    H H5B 0.9355 0.0164 0.6096 0.038 Uiso calc R 1 . .
    C C6 0.8611(3) 0.0616(2) 0.55207(6) 0.0306(5) Uani d . 1 . .
    H H6 0.8961 -0.0146 0.5420 0.037 Uiso calc R 1 . .
    C C7 0.7957(4) 0.10135(19) 0.67986(7) 0.0364(6) Uani d . 1 . .
    H H7 0.7995 0.0242 0.6727 0.044 Uiso calc R 1 . .
    C C8 0.8003(3) 0.29145(18) 0.67510(6) 0.0293(5) Uani d . 1 . .
    C C9 0.7746(4) 0.25703(19) 0.71395(7) 0.0338(5) Uani d . 1 . .
    C C10 0.7892(3) 0.48170(19) 0.68899(6) 0.0327(5) Uani d . 1 . .
    C C11 0.7511(4) 0.34291(19) 0.74423(7) 0.0353(5) Uani d . 1 . .
    C C12 0.4843(4) 0.2341(2) 0.59666(9) 0.0445(6) Uani d . 1 . .
    H H12A 0.4935 0.2931 0.6151 0.053 Uiso calc R 1 . .
    H H12B 0.3697 0.2215 0.5835 0.053 Uiso calc R 1 . .
    N N1 0.8142(3) 0.19086(16) 0.65304(5) 0.0310(4) Uani d . 1 . .
    N N2 0.7723(3) 0.13654(16) 0.71662(6) 0.0395(5) Uani d . 1 . .
    N N3 0.7949(3) 0.59520(16) 0.67918(6) 0.0424(5) Uani d . 1 . .
    H H3A 0.8106 0.6153 0.6550 0.051 Uiso calc R 1 . .
    H H3B 0.7829 0.6468 0.6972 0.051 Uiso calc R 1 . .
    N N4 0.8083(3) 0.40206(16) 0.66034(5) 0.0331(5) Uani d . 1 . .
    N N5 0.7614(3) 0.45538(16) 0.72814(5) 0.0362(5) Uani d D 1 . .
    O O1 0.3698(2) -0.03239(15) 0.58020(5) 0.0387(4) Uani d . 1 . .
    H H1 0.3405 -0.0525 0.6026 0.058 Uiso calc R 1 . .
    O O2 0.9107(3) 0.15191(15) 0.52463(5) 0.0422(5) Uani d . 1 . .
    H H2A 1.0233 0.1455 0.5183 0.063 Uiso calc R 1 . .
    O O3 0.7248(3) 0.32814(15) 0.78032(5) 0.0499(5) Uani d . 1 . .
    O O1W 0.2565(3) 0.13435(18) 0.49421(6) 0.0500(5) Uani d D 1 . .
    H H2W 0.274(5) 0.0919(17) 0.4753(5) 0.069(12) Uiso d D 1 . .
    H H1W 0.274(7) 0.2029(6) 0.4897(8) 0.102(16) Uiso d D 1 . .
    H H5C 0.754(5) 0.518(2) 0.7470(8) 0.080(10) Uiso d D 1 . .
loop_
    _atom_site_aniso_label
    _atom_site_aniso_U_11
    _atom_site_aniso_U_22
    _atom_site_aniso_U_33
    _atom_site_aniso_U_12
    _atom_site_aniso_U_13
    _atom_site_aniso_U_23
    C1 0.0340(12) 0.0315(13) 0.0380(13) -0.0029(10) -0.0012(10) -0.0008(11)
    C2 0.0331(12) 0.0313(12) 0.0246(10) -0.0001(10) -0.0015(9) 0.0007(9)
    C3 0.0304(11) 0.0236(11) 0.0269(10) 0.0008(9) 0.0050(9) 0.0052(9)
    C4 0.0325(11) 0.0223(11) 0.0252(10) -0.0022(9) 0.0036(8) -0.0009(9)
    C5 0.0267(11) 0.0321(12) 0.0355(12) 0.0022(10) 0.0017(9) -0.0033(10)
    C6 0.0371(12) 0.0267(11) 0.0282(11) 0.0004(10) 0.0072(9) -0.0033(9)
    C7 0.0539(15) 0.0242(11) 0.0312(12) 0.0028(11) 0.0004(11) 0.0012(9)
    C8 0.0357(12) 0.0269(11) 0.0255(11) -0.0007(10) 0.0004(9) -0.0028(9)
    C9 0.0461(13) 0.0291(11) 0.0260(11) -0.0006(11) 0.0023(11) 0.0004(9)
    C10 0.0390(13) 0.0317(12) 0.0272(11) -0.0021(11) 0.0011(10) -0.0027(9)
    C11 0.0455(13) 0.0346(11) 0.0258(12) -0.0019(12) 0.0012(10) 0.0007(9)
    C12 0.0395(14) 0.0359(14) 0.0580(17) 0.0044(12) 0.0021(12) -0.0019(12)
    N1 0.0416(11) 0.0256(9) 0.0260(9) -0.0015(9) 0.0005(8) -0.0019(8)
    N2 0.0594(13) 0.0299(10) 0.0292(10) -0.0009(10) 0.0029(10) 0.0047(8)
    N3 0.0707(15) 0.0281(10) 0.0284(10) -0.0006(11) 0.0061(10) -0.0004(8)
    N4 0.0477(12) 0.0273(10) 0.0243(9) -0.0005(9) 0.0033(9) -0.0017(8)
    N5 0.0544(12) 0.0298(10) 0.0242(9) -0.0007(10) 0.0036(9) -0.0041(8)
    O1 0.0332(9) 0.0438(10) 0.0389(9) -0.0070(8) 0.0015(7) 0.0058(8)
    O2 0.0431(10) 0.0434(10) 0.0401(9) 0.0010(8) 0.0184(8) 0.0074(8)
    O3 0.0824(14) 0.0433(10) 0.0239(8) -0.0004(10) 0.0077(8) 0.0016(7)
    O1W 0.0490(11) 0.0500(12) 0.0512(12) 0.0011(11) 0.0141(9) 0.0074(10)
_geom_special_details
;
All e.s.d.'s (except the e.s.d. in the dihedral angle between two l.s. planes)
are estimated using the full covariance matrix. The cell e.s.d.'s are taken
into account individually in the estimation of e.s.d.'s in distances, angles
and torsion angles; correlations between e.s.d.'s in cell parameters are only
used when they are defined by crystal symmetry. An approximate (isotropic)
treatment of cell e.s.d.'s is used for estimating e.s.d.'s involving l.s.
planes.
;
loop_
    _geom_bond_atom_site_label_1
    _geom_bond_atom_site_label_2
    _geom_bond_site_symmetry_2
    _geom_bond_distance
    _geom_bond_publ_flag
    C1 O1 . 1.398(3) ?
    C1 C2 . 1.542(3) ?
    C1 H1A . 0.9700 ?
    C1 H1B . 0.9700 ?
    C2 C6 . 1.506(3) ?
    C2 C3 . 1.524(3) ?
    C2 H2 . 0.9800 ?
    C3 C12 . 1.316(3) ?
    C3 C4 . 1.513(3) ?
    C4 N1 . 1.483(2) ?
    C4 C5 . 1.546(3) ?
    C4 H4 . 0.9800 ?
    C5 C6 . 1.534(3) ?
    C5 H5A . 0.9700 ?
    C5 H5B . 0.9700 ?
    C6 O2 . 1.445(3) ?
    C6 H6 . 0.9800 ?
    C7 N2 . 1.323(3) ?
    C7 N1 . 1.388(3) ?
    C7 H7 . 0.9300 ?
    C8 N4 . 1.381(3) ?
    C8 C9 . 1.389(3) ?
    C8 N1 . 1.392(3) ?
    C9 N2 . 1.403(3) ?
    C9 C11 . 1.442(3) ?
    C10 N4 . 1.349(3) ?
    C10 N3 . 1.361(3) ?
    C10 N5 . 1.377(3) ?
    C11 O3 . 1.250(3) ?
    C11 N5 . 1.418(3) ?
    C12 H12A . 0.9300 ?
    C12 H12B . 0.9300 ?
    N3 H3A . 0.8600 ?
    N3 H3B . 0.8600 ?
    N5 H5C . 0.97(3) ?
    O1 H1 . 0.8200 ?
    O2 H2A . 0.8200 ?
    O1W H2W . 0.819(19) ?
    O1W H1W . 0.821(12) ?
loop_
    _geom_angle_atom_site_label_1
    _geom_angle_atom_site_label_2
    _geom_angle_atom_site_label_3
    _geom_angle_site_symmetry_1
    _geom_angle_site_symmetry_3
    _geom_angle
    _geom_angle_publ_flag
    O1 C1 C2 . . 109.91(19) ?
    O1 C1 H1A . . 109.7 ?
    C2 C1 H1A . . 109.7 ?
    O1 C1 H1B . . 109.7 ?
    C2 C1 H1B . . 109.7 ?
    H1A C1 H1B . . 108.2 ?
    C6 C2 C3 . . 103.73(19) ?
    C6 C2 C1 . . 110.8(2) ?
    C3 C2 C1 . . 111.62(18) ?
    C6 C2 H2 . . 110.2 ?
    C3 C2 H2 . . 110.2 ?
    C1 C2 H2 . . 110.2 ?
    C12 C3 C4 . . 123.0(2) ?
    C12 C3 C2 . . 127.9(2) ?
    C4 C3 C2 . . 109.04(18) ?
    N1 C4 C3 . . 114.69(17) ?
    N1 C4 C5 . . 115.16(18) ?
    C3 C4 C5 . . 103.58(17) ?
    N1 C4 H4 . . 107.7 ?
    C3 C4 H4 . . 107.7 ?
    C5 C4 H4 . . 107.7 ?
    C6 C5 C4 . . 103.91(17) ?
    C6 C5 H5A . . 111.0 ?
    C4 C5 H5A . . 111.0 ?
    C6 C5 H5B . . 111.0 ?
    C4 C5 H5B . . 111.0 ?
    H5A C5 H5B . . 109.0 ?
    O2 C6 C2 . . 106.42(19) ?
    O2 C6 C5 . . 111.52(19) ?
    C2 C6 C5 . . 102.89(18) ?
    O2 C6 H6 . . 111.8 ?
    C2 C6 H6 . . 111.8 ?
    C5 C6 H6 . . 111.8 ?
    N2 C7 N1 . . 113.4(2) ?
    N2 C7 H7 . . 123.3 ?
    N1 C7 H7 . . 123.3 ?
    N4 C8 C9 . . 128.1(2) ?
    N4 C8 N1 . . 125.74(19) ?
    C9 C8 N1 . . 106.11(19) ?
    C8 C9 N2 . . 110.5(2) ?
    C8 C9 C11 . . 119.4(2) ?
    N2 C9 C11 . . 130.0(2) ?
    N4 C10 N3 . . 119.1(2) ?
    N4 C10 N5 . . 123.8(2) ?
    N3 C10 N5 . . 117.10(19) ?
    O3 C11 N5 . . 120.7(2) ?
    O3 C11 C9 . . 128.3(2) ?
    N5 C11 C9 . . 110.97(18) ?
    C3 C12 H12A . . 120.0 ?
    C3 C12 H12B . . 120.0 ?
    H12A C12 H12B . . 120.0 ?
    C7 N1 C8 . . 105.70(17) ?
    C7 N1 C4 . . 128.21(18) ?
    C8 N1 C4 . . 125.75(18) ?
    C7 N2 C9 . . 104.25(19) ?
    C10 N3 H3A . . 120.0 ?
    C10 N3 H3B . . 120.0 ?
    H3A N3 H3B . . 120.0 ?
    C10 N4 C8 . . 111.93(18) ?
    C10 N5 C11 . . 125.68(18) ?
    C10 N5 H5C . . 118(2) ?
    C11 N5 H5C . . 116(2) ?
    C1 O1 H1 . . 109.5 ?
    C6 O2 H2A . . 109.5 ?
    H2W O1W H1W . . 115(2) ?
loop_
    _geom_hbond_atom_site_label_D
    _geom_hbond_atom_site_label_H
    _geom_hbond_atom_site_label_A
    _geom_hbond_site_symmetry_A
    _geom_hbond_distance_DH
    _geom_hbond_distance_HA
    _geom_hbond_distance_DA
    _geom_hbond_angle_DHA
    O1 H1 N4 5_445 0.82 2.04 2.857(2) 172
    O2 H2A O1W 1_655 0.82 1.83 2.639(3) 169
    N3 H3B O3 7_656 0.86 2.24 3.039(3) 154
    N5 H5C N2 7_656 0.97(3) 1.86(3) 2.829(3) 177(3)
    O1W H2W O1 4_556 0.819(19) 2.113(10) 2.900(3) 161(3)
    O1W H1W O2 8_456 0.821(12) 2.000(16) 2.783(3) 159(4)
