# Supplementary material for: 2-Amino-9-[(1S,3R,4S)-4-hydr­oxy-3-hydroxy­methyl-2-methyl­enecyclo­pent­yl]-1,9-dihydro-6H-purin-6-one monohydrate
Source: Acta Crystallogr Sect E Struct Rep Online. 2009 Aug 26;65(Pt 9):o2232. doi: 10.1107/S1600536809032966 (PMC2969881; doi:10.1107/S1600536809032966)
Supplement: Supplementary file 2 [file e-65-o2232-Isup2.hkl]

# 
# h,k,l, Fc-squared, Fo-squared, sigma(Fo-squared) and status flag 
# 
data_I
_shelx_title ' test in C222(1)' 
_shelx_refln_list_code          4 
_shelx_F_calc_maximum      358.39 
_exptl_crystal_F_000      1248.00 
_reflns_d_resolution_high  0.8409 
 
loop_ 
 _symmetry_equiv_pos_as_xyz 
 'x, y, z' 
 '-x, -y, z+1/2' 
 '-x, y, -z+1/2' 
 'x, -y, -z' 
 'x+1/2, y+1/2, z' 
 '-x+1/2, -y+1/2, z+1/2' 
 '-x+1/2, y+1/2, -z+1/2' 
 'x+1/2, -y+1/2, -z' 
 
_cell_length_a     6.9986 
_cell_length_b    11.6229 
_cell_length_c    33.9317 
_cell_angle_alpha  90.000 
_cell_angle_beta   90.000 
_cell_angle_gamma  90.000 
 
_shelx_F_squared_multiplier     1.000 
 
loop_ 
 _refln_index_h 
 _refln_index_k 
 _refln_index_l 
 _refln_F_squared_calc 
 _refln_F_squared_meas 
 _refln_F_squared_sigma 
 _refln_observed_status 
   2   0   0   128440.54   100667.28   2924.77 o 
   4   0   0     2520.27     2068.71     38.55 o 
   6   0   0      244.64      241.39     15.29 o 
   1   1   0     1478.48     1530.22     28.08 o 
   3   1   0     5026.62     5530.67     60.80 o 
   5   1   0      104.95      112.01      9.93 o 
   7   1   0       21.67       28.43      7.36 o 
   0   2   0      728.41      594.51     19.93 o 
   2   2   0      318.86      350.30      9.04 o 
   4   2   0     2326.36     2493.16     34.48 o 
   6   2   0      126.90      145.83     11.22 o 
   8   2   0        1.47       -4.30     16.15 o 
   1   3   0     7263.20     7196.33     95.10 o 
   3   3   0     2712.48     2654.68     38.05 o 
   5   3   0       85.37       91.69     10.37 o 
   7   3   0      336.52      369.91     45.36 o 
   0   4   0    10865.02    11249.43    179.11 o 
   2   4   0     6540.98     6649.58    103.76 o 
   4   4   0      297.74      303.88     14.79 o 
   6   4   0      364.34      387.73     24.11 o 
   1   5   0      295.78      258.50     13.37 o 
   3   5   0     1233.34     1253.29     35.94 o 
   5   5   0      231.86      249.83     16.24 o 
   7   5   0       13.38       23.17     12.66 o 
   0   6   0      300.85      246.68     25.43 o 
   2   6   0     1456.85     1480.25     38.69 o 
   4   6   0       21.22       12.69      7.04 o 
   6   6   0      206.76      212.14     22.13 o 
   1   7   0      580.83      682.12     19.48 o 
   3   7   0       52.35       73.42     21.66 o 
   5   7   0       37.96       40.29      9.78 o 
   7   7   0       48.17       67.99     16.35 o 
   0   8   0     1032.98     1057.42     33.96 o 
   2   8   0        0.28        0.57      6.77 o 
   4   8   0     1688.78     1693.29     52.46 o 
   6   8   0      325.46      319.54     46.67 o 
   1   9   0      164.33      156.69     13.14 o 
   3   9   0      208.37      230.86     19.99 o 
   5   9   0      506.73      526.90     33.15 o 
   0  10   0      327.46      307.90     32.72 o 
   2  10   0      161.71      184.10     28.94 o 
   4  10   0        0.01       -4.20      9.29 o 
   1  11   0      341.06      369.51     33.87 o 
   3  11   0       26.72        0.42     10.09 o 
   5  11   0       75.74       51.06     15.66 o 
   0  12   0      258.62      253.78     34.50 o 
   2  12   0        0.01        5.93      8.49 o 
   4  12   0        8.66       -1.02     17.67 o 
   1  13   0       12.57        0.23     23.39 o 
   2   0   1    27548.27    27053.98    289.51 o 
   4   0   1     2584.43     2571.03     67.46 o 
   6   0   1      776.05      745.72     36.07 o 
   1   1   1     1836.78     1838.11     23.30 o 
   3   1   1    15510.52    16333.98    104.61 o 
   5   1   1      866.58      858.53     12.21 o 
   7   1   1      601.66      574.48     15.54 o 
   2   2   1      391.29      489.09      7.65 o 
   4   2   1      685.93      718.00     13.96 o 
   6   2   1      713.55      651.43     15.57 o 
   8   2   1       40.39       36.40     11.38 o 
   1   3   1     5945.89     6012.15     57.00 o 
   3   3   1     1879.36     1842.70     20.46 o 
   5   3   1     1007.76     1017.80     20.17 o 
   7   3   1        3.97       -2.23      6.04 o 
   0   4   1      260.80      295.27     10.08 o 
   2   4   1      168.15      188.93      7.85 o 
   4   4   1      640.33      673.85     15.26 o 
   6   4   1      372.07      405.08     15.96 o 
   1   5   1     1088.40     1100.28     16.09 o 
   3   5   1     1751.01     1759.92     23.00 o 
   5   5   1        1.99        4.24      4.77 o 
   7   5   1       73.70       91.56     12.20 o 
   0   6   1     6297.61     6487.79     80.84 o 
   2   6   1     2669.43     2826.14     33.08 o 
   4   6   1      588.86      592.91     15.89 o 
   6   6   1      391.42      360.73     19.42 o 
   1   7   1      816.74      803.79     15.18 o 
   3   7   1      114.22      110.16      8.73 o 
   5   7   1       28.65       35.73      7.23 o 
   7   7   1       21.23       25.94      9.12 o 
   0   8   1     2987.82     2773.96     44.55 o 
   2   8   1      427.84      433.06     16.31 o 
   4   8   1      502.75      525.01     16.16 o 
   6   8   1      117.69      122.84     14.04 o 
   1   9   1     2281.76     2276.55     37.56 o 
   3   9   1      192.55      185.31     13.04 o 
   5   9   1      114.02      101.33     13.31 o 
   0  10   1      649.87      697.91     32.63 o 
   2  10   1       77.15       92.41     10.60 o 
   4  10   1      499.64      521.49     19.54 o 
   1  11   1      496.71      516.30     18.51 o 
   3  11   1      484.57      478.14     28.44 o 
   5  11   1      207.63      201.10     17.80 o 
   0  12   1       18.24       17.93     11.52 o 
   2  12   1      132.14      144.73     11.35 o 
   4  12   1      175.63      194.82     17.46 o 
   1  13   1       15.75       24.13     12.65 o 
   2   0   2    74366.28    68853.88    881.93 o 
   4   0   2    16369.21    16572.53    186.71 o 
   6   0   2       37.37       48.93      9.73 o 
   8   0   2       72.25      110.11     24.43 o 
   1   1   2    40025.72    38805.54    599.65 o 
   3   1   2      330.61      385.34      8.49 o 
   5   1   2      686.17      670.86     10.73 o 
   7   1   2      193.21      194.80     10.17 o 
   0   2   2     4589.07     4204.57    265.98 o 
   2   2   2      922.93      938.35     10.82 o 
   4   2   2      664.54      712.56     11.63 o 
   6   2   2      639.30      566.11     19.40 o 
   8   2   2        0.95        2.19     23.60 o 
   1   3   2     3240.48     3185.10     32.48 o 
   3   3   2     1236.65     1273.33     17.52 o 
   5   3   2     1154.24     1173.95     21.86 o 
   7   3   2       14.55       14.37      6.40 o 
   2   4   2      269.79      239.70      7.71 o 
   4   4   2     1262.59     1284.15     22.11 o 
   6   4   2      257.54      308.71     14.53 o 
   1   5   2      996.42      959.70     14.77 o 
   3   5   2      225.93      252.88      8.02 o 
   5   5   2      131.57      155.72     10.12 o 
   7   5   2       77.93       67.40     14.36 o 
   0   6   2      121.46      118.06      7.44 o 
   4   6   2      410.25      401.96     17.25 o 
   6   6   2       28.69       32.17      7.22 o 
   1   7   2     1578.75     1626.51     23.51 o 
   3   7   2      286.12      290.89     12.53 o 
   5   7   2     1163.12     1056.42     26.38 o 
   7   7   2        9.49       -2.55      7.11 o 
   0   8   2      157.85      178.73     10.34 o 
   2   8   2      250.56      264.18     13.31 o 
   4   8   2      366.56      367.16     13.99 o 
   6   8   2       55.33       52.82     11.75 o 
   1   9   2      165.69      152.10     10.09 o 
   3   9   2      256.90      262.86     13.48 o 
   5   9   2       74.02       82.83     10.24 o 
   0  10   2      633.51      673.00     32.06 o 
   2  10   2      266.22      291.38     15.79 o 
   4  10   2      636.77      620.37     31.60 o 
   1  11   2      147.91      136.86     11.46 o 
   3  11   2      431.48      403.70     17.58 o 
   5  11   2        5.88        0.96     11.61 o 
   0  12   2       17.26       17.50     11.38 o 
   2  12   2       88.68       84.29     10.22 o 
   4  12   2      207.00      219.47     26.93 o 
   1  13   2      151.06      152.01     15.32 o 
   2   0   3    15941.85    16287.61    158.31 o 
   4   0   3    16486.44    16483.47    166.05 o 
   6   0   3     3961.03     3605.67     50.25 o 
   8   0   3       65.54       35.24     17.62 o 
   3   1   3     1378.12     1516.83     15.60 o 
   5   1   3      401.50      439.61      9.60 o 
   7   1   3      123.63      130.03      9.68 o 
   0   2   3    30513.70    29233.11    362.30 o 
   2   2   3      643.33      652.70      9.09 o 
   4   2   3      357.46      367.21      8.38 o 
   6   2   3        8.87       18.52      5.02 o 
   8   2   3       24.17       31.21     13.58 o 
   1   3   3    25032.44    24818.18    204.17 o 
   3   3   3     7125.32     7331.95     62.49 o 
   5   3   3      216.80      260.65     11.10 o 
   7   3   3       11.42       11.33      6.12 o 
   0   4   3    10657.72     9686.21    581.48 o 
   2   4   3      681.71      686.56     14.07 o 
   4   4   3      679.46      715.52     14.16 o 
   6   4   3        3.15       10.16      5.93 o 
   1   5   3     1221.32     1236.85     17.50 o 
   3   5   3      311.36      331.21      9.71 o 
   5   5   3     1873.40     1805.71     33.74 o 
   7   5   3      144.66      146.99     14.49 o 
   0   6   3     2311.92     2612.49     55.03 o 
   2   6   3     4927.97     5079.59     59.85 o 
   4   6   3     1070.39     1073.59     21.74 o 
   6   6   3      138.37      138.73     11.42 o 
   1   7   3     3362.29     3478.77     37.95 o 
   3   7   3     1584.08     1640.96     29.78 o 
   5   7   3       58.91       61.13     11.23 o 
   7   7   3        0.48       10.06      8.06 o 
   0   8   3        0.01        6.99      4.45 o 
   2   8   3     2016.03     2072.27     38.49 o 
   4   8   3      186.98      192.26     15.63 o 
   6   8   3       39.25       37.96      9.40 o 
   1   9   3      262.69      287.24     12.98 o 
   3   9   3      304.63      311.56     23.01 o 
   5   9   3      660.96      684.14     22.73 o 
   0  10   3     3377.26     3335.81     64.53 o 
   2  10   3     1798.14     1711.25     33.77 o 
   4  10   3     1212.69     1180.19     29.80 o 
   1  11   3       58.08       45.46      9.65 o 
   3  11   3      157.26      153.13     14.03 o 
   5  11   3       17.09       11.24      8.73 o 
   0  12   3      228.81      230.68     29.57 o 
   2  12   3       37.10       34.56      8.02 o 
   4  12   3       28.47       13.31      8.02 o 
   1  13   3      211.73      214.65     17.36 o 
   2   0   4    22319.41    22538.55    348.16 o 
   4   0   4     6484.67     6715.94     74.52 o 
   6   0   4     3847.10     3702.79     51.29 o 
   8   0   4      478.08      492.76     44.83 o 
   1   1   4     2445.97     2606.63     24.72 o 
   3   1   4     5261.14     5669.16     46.39 o 
   5   1   4      649.70      653.48     11.67 o 
   7   1   4      147.25      163.10     10.64 o 
   0   2   4        1.16       -2.63      2.63 o 
   2   2   4       66.67       68.07      3.63 o 
   4   2   4     1684.09     1669.97     19.57 o 
   6   2   4      777.50      757.29     18.71 o 
   8   2   4        9.72       15.02      9.13 o 
   1   3   4     4058.99     3923.59     36.51 o 
   3   3   4     1177.22     1233.39     14.79 o 
   5   3   4      508.71      516.48     12.19 o 
   7   3   4       39.93       42.20      8.20 o 
   0   4   4     9074.97     8805.55    159.69 o 
   2   4   4      179.29      155.00      6.28 o 
   4   4   4      967.31      979.52     16.91 o 
   6   4   4      224.69      228.80     13.97 o 
   1   5   4      887.69      928.10     16.16 o 
   3   5   4     1405.43     1483.19     22.59 o 
   5   5   4     1697.44     1720.66     32.92 o 
   7   5   4        8.67       11.53      7.54 o 
   0   6   4     4086.59     3919.79     75.22 o 
   2   6   4      150.69      147.56      7.14 o 
   4   6   4     1348.41     1394.19     25.11 o 
   6   6   4     1222.06     1129.23     28.11 o 
   1   7   4     1433.00     1380.54     19.93 o 
   3   7   4      117.84      116.18      9.08 o 
   5   7   4      526.79      535.38     18.82 o 
   7   7   4       71.78       68.89     11.83 o 
   0   8   4     1789.32     1868.89     34.21 o 
   2   8   4      613.18      603.40     19.23 o 
   4   8   4        2.56        2.50      4.91 o 
   6   8   4      107.02      100.47     13.07 o 
   1   9   4      503.75      508.28     16.28 o 
   3   9   4      100.29      125.11     10.30 o 
   5   9   4      577.76      598.44     21.35 o 
   0  10   4     4324.27     4071.82     74.25 o 
   2  10   4     2119.33     2058.64     37.73 o 
   4  10   4      418.08      434.02     20.37 o 
   1  11   4     1678.96     1691.13     34.68 o 
   3  11   4        8.57       10.49      6.61 o 
   0  12   4       44.02       55.94     14.70 o 
   2  12   4      138.24      161.48     15.14 o 
   4  12   4        5.59       20.84      7.66 o 
   1  13   4       54.05       82.48     13.78 o 
   2   0   5     8934.83     9487.96    158.32 o 
   4   0   5     5712.52     5676.14     64.67 o 
   6   0   5     1087.94     1033.53     27.52 o 
   8   0   5      929.83      923.21     40.60 o 
   1   1   5     9083.81     8749.21     74.23 o 
   3   1   5     4412.63     4540.76     34.76 o 
   5   1   5     2205.64     2085.69     21.97 o 
   7   1   5       98.71      100.39      9.07 o 
   0   2   5      407.18      295.80      9.30 o 
   2   2   5     6329.21     5952.45     54.04 o 
   4   2   5     2527.53     2629.99     26.97 o 
   6   2   5      410.43      375.82     15.38 o 
   8   2   5        7.71        9.47      6.95 o 
   1   3   5     2084.83     1953.53     22.17 o 
   3   3   5       47.92       45.07      3.30 o 
   5   3   5     1579.38     1619.45     22.82 o 
   7   3   5       16.43       12.47      6.44 o 
   2   4   5     5511.91     5580.22     57.19 o 
   4   4   5      126.77      129.97      7.06 o 
   6   4   5      676.56      704.02     20.71 o 
   1   5   5      225.85      242.66     14.96 o 
   3   5   5      631.73      656.51     14.05 o 
   5   5   5      106.75      106.03      9.63 o 
   7   5   5       13.12       14.15      6.88 o 
   0   6   5     1786.90     1753.67     34.26 o 
   2   6   5      203.47      202.88      8.27 o 
   4   6   5     1087.92     1075.18     24.74 o 
   6   6   5       78.30       83.53      9.47 o 
   1   7   5     1137.55     1201.17     19.00 o 
   3   7   5      167.37      160.98      9.95 o 
   5   7   5      232.06      241.14     13.88 o 
   7   7   5       23.33       21.37      8.68 o 
   0   8   5     1251.80     1364.51     27.99 o 
   2   8   5      360.47      342.58     14.68 o 
   4   8   5      229.21      236.57     13.67 o 
   6   8   5      161.60      138.91     12.55 o 
   1   9   5      763.53      743.33     19.84 o 
   3   9   5     1330.46     1349.72     28.82 o 
   5   9   5      176.63      184.40     13.81 o 
   0  10   5       46.40       56.73     10.42 o 
   2  10   5      269.97      287.40     14.52 o 
   4  10   5      699.43      711.61     26.24 o 
   1  11   5       95.37      102.49     10.47 o 
   3  11   5      418.19      363.25     21.66 o 
   0  12   5      738.70      755.67     37.47 o 
   2  12   5       55.05       89.20     12.14 o 
   4  12   5      287.10      290.09     24.35 o 
   1  13   5       54.40       76.00     11.92 o 
   0   0   6     6678.11     6162.56    142.62 o 
   2   0   6    19284.79    18018.81    198.29 o 
   4   0   6     2383.12     2494.97     34.02 o 
   6   0   6       24.88       41.00      9.53 o 
   8   0   6      531.24      495.80     30.14 o 
   1   1   6     4428.21     4282.22     38.97 o 
   3   1   6      139.08      157.92      4.45 o 
   5   1   6     2124.28     2137.99     22.36 o 
   7   1   6      546.23      550.17     18.80 o 
   4   2   6     1856.95     1863.34     22.49 o 
   6   2   6      127.88      125.54     12.89 o 
   8   2   6      105.71       96.25     12.19 o 
   1   3   6     4663.65     4645.80     51.04 o 
   3   3   6      375.75      328.67      7.78 o 
   5   3   6      542.74      536.24     13.76 o 
   7   3   6       65.88       71.58      9.39 o 
   0   4   6    14348.02    13885.44    180.13 o 
   2   4   6      650.13      602.66     11.98 o 
   4   4   6     1389.18     1410.13     21.13 o 
   6   4   6      111.26      118.96     10.41 o 
   1   5   6     6651.74     7134.98     65.20 o 
   3   5   6     1334.57     1315.13     21.13 o 
   5   5   6      320.16      325.87     14.69 o 
   7   5   6       35.86       38.01      8.18 o 
   0   6   6      323.29      389.93     18.95 o 
   2   6   6     5548.89     5537.22     59.78 o 
   4   6   6      884.21      906.43     22.72 o 
   6   6   6      398.25      420.21     17.90 o 
   1   7   6      889.88      880.67     15.34 o 
   3   7   6      310.47      327.29     13.28 o 
   5   7   6       77.59       67.18      8.72 o 
   7   7   6       42.31       41.25     10.32 o 
   0   8   6     2446.93     2466.09     47.49 o 
   2   8   6      464.98      465.12     16.50 o 
   4   8   6      462.83      455.02     23.13 o 
   6   8   6      108.88      122.06     12.73 o 
   1   9   6     3096.26     2894.18     44.39 o 
   3   9   6     1325.17     1341.69     33.40 o 
   5   9   6      284.68      288.92     16.41 o 
   0  10   6     5380.06     5499.33     93.33 o 
   2  10   6     1987.78     1912.10     33.17 o 
   4  10   6      156.74      167.42     15.13 o 
   1  11   6      590.21      594.64     19.88 o 
   3  11   6      133.22      137.08     12.40 o 
   0  12   6      114.64      126.30     19.43 o 
   2  12   6      176.95      164.61     15.00 o 
   1  13   6      376.44      435.38     33.48 o 
   4   0   7       61.74       66.82      5.27 o 
   6   0   7       40.76       30.07      7.59 o 
   8   0   7       22.15       16.08     10.78 o 
   1   1   7     9403.10     9338.54     79.73 o 
   3   1   7      129.26      119.43      4.00 o 
   5   1   7      376.66      395.86      9.42 o 
   7   1   7       52.01       50.91     10.64 o 
   0   2   7     7928.64     7537.47    100.01 o 
   2   2   7     3025.59     2973.97     30.64 o 
   4   2   7      224.69      231.20      7.29 o 
   6   2   7      559.11      537.40     14.66 o 
   8   2   7       77.24       94.42     13.26 o 
   1   3   7    16319.65    16664.86    139.45 o 
   3   3   7     6208.38     6203.33     54.46 o 
   5   3   7      213.08      198.93      9.22 o 
   7   3   7      253.25      242.73     14.67 o 
   0   4   7     5175.93     5550.40     79.13 o 
   2   4   7     4587.67     4562.59     48.58 o 
   4   4   7      826.41      891.81     18.29 o 
   6   4   7      691.78      670.97     20.36 o 
   1   5   7     8070.19     8733.22     78.19 o 
   3   5   7      292.20      324.97     13.07 o 
   5   5   7      798.02      793.75     34.94 o 
   7   5   7       70.30       61.67     10.28 o 
   0   6   7      466.73      440.07     27.35 o 
   2   6   7      109.21      127.69      7.10 o 
   4   6   7      509.26      537.22     17.48 o 
   6   6   7        6.58       12.79      6.34 o 
   1   7   7      424.03      455.24     12.46 o 
   3   7   7     2078.67     1999.32     36.65 o 
   5   7   7      454.74      485.11     18.05 o 
   7   7   7       50.70       44.16     10.44 o 
   0   8   7      984.80      926.56     25.98 o 
   2   8   7      559.50      551.50     15.32 o 
   4   8   7      285.46      328.77     23.33 o 
   6   8   7      165.57      176.64     20.04 o 
   1   9   7      256.30      271.02     11.61 o 
   3   9   7      290.66      288.47     16.55 o 
   5   9   7       36.36       25.52      7.66 o 
   0  10   7      258.79      281.22     18.06 o 
   2  10   7      269.76      311.56     13.63 o 
   4  10   7      900.74      940.15     30.19 o 
   1  11   7       57.93       69.64      8.97 o 
   3  11   7       94.24       89.29     10.43 o 
   0  12   7      181.77      189.39     22.12 o 
   2  12   7       65.99       70.31     11.00 o 
   1  13   7      166.31      161.39     15.73 o 
   0   0   8    18026.92    17260.06    381.73 o 
   4   0   8     3223.10     3251.27     45.42 o 
   6   0   8      496.74      480.15     18.38 o 
   8   0   8       67.76       69.93     15.29 o 
   1   1   8     6627.05     6623.52     58.56 o 
   3   1   8     1556.76     1681.04     17.41 o 
   5   1   8       12.59       13.37      3.80 o 
   7   1   8      115.23      124.42     10.87 o 
   0   2   8    22873.54    21293.64    231.07 o 
   2   2   8     2271.04     2183.46     24.46 o 
   4   2   8      567.46      529.70     10.02 o 
   6   2   8      596.53      552.11     19.08 o 
   8   2   8       29.73       26.61     11.72 o 
   1   3   8       24.61       26.04      3.02 o 
   3   3   8      176.35      199.91      7.32 o 
   5   3   8      257.91      232.07     13.08 o 
   7   3   8       44.21       42.02      8.20 o 
   0   4   8     2614.57     2864.06     39.72 o 
   2   4   8     2032.99     2215.30     27.84 o 
   4   4   8      445.23      465.61     12.23 o 
   6   4   8      354.04      386.22     16.37 o 
   1   5   8     2609.18     2542.23     28.38 o 
   3   5   8      764.82      818.10     16.24 o 
   5   5   8      597.16      632.23     19.45 o 
   7   5   8      210.00      212.98     16.60 o 
   0   6   8     7249.37     7591.05    108.74 o 
   2   6   8     2092.10     2172.41     29.79 o 
   4   6   8      867.70      867.43     25.16 o 
   6   6   8       21.02       36.67      7.67 o 
   1   7   8        0.62        1.58      3.10 o 
   3   7   8      153.42      149.14     11.82 o 
   5   7   8      589.54      590.82     19.98 o 
   0   8   8      167.05      148.17     11.78 o 
   2   8   8     2001.14     1938.41     30.73 o 
   4   8   8      199.86      187.78     14.22 o 
   6   8   8        9.43       10.80      7.05 o 
   1   9   8     2298.57     2251.92     40.26 o 
   3   9   8     1557.92     1513.29     35.90 o 
   5   9   8      117.00      120.45     11.79 o 
   0  10   8      709.39      692.31     26.02 o 
   2  10   8     1124.17     1096.14     26.93 o 
   4  10   8      641.71      608.52     24.15 o 
   1  11   8      125.58       99.73     12.55 o 
   3  11   8      307.54      312.11     16.86 o 
   0  12   8        0.89        1.80     12.64 o 
   2  12   8       75.04       73.75     10.92 o 
   1  13   8       26.20       34.09      9.11 o 
   2   0   9       44.48       43.06      4.94 o 
   4   0   9     1334.33     1363.49     26.20 o 
   6   0   9       62.97       57.15     13.50 o 
   8   0   9        2.45        4.66      9.96 o 
   1   1   9     2852.81     2810.59     26.20 o 
   3   1   9      190.04      231.11      6.46 o 
   5   1   9       21.99       17.72      4.14 o 
   7   1   9      255.28      263.44     13.15 o 
   0   2   9     3836.76     3889.92     42.66 o 
   2   2   9     5677.37     5559.12     52.41 o 
   4   2   9     2267.84     2199.50     26.17 o 
   6   2   9        3.67        6.81      4.84 o 
   8   2   9       41.16       46.86      9.04 o 
   1   3   9    10949.38    11357.59     91.37 o 
   3   3   9      583.54      607.57     12.62 o 
   5   3   9      106.40      105.67      8.46 o 
   7   3   9       13.29       10.14      6.01 o 
   0   4   9       37.49       65.62      5.49 o 
   2   4   9      269.27      297.30      7.15 o 
   4   4   9      375.60      351.07     13.48 o 
   6   4   9       49.15       59.48      7.68 o 
   1   5   9     4858.15     4552.77     42.21 o 
   3   5   9      875.35      843.61     19.30 o 
   5   5   9      788.69      737.03     21.00 o 
   7   5   9       93.34       71.03     11.22 o 
   0   6   9     6441.97     6346.14     93.79 o 
   2   6   9     2477.92     2570.17     29.59 o 
   4   6   9      734.43      765.49     23.84 o 
   6   6   9       41.84       52.48      8.29 o 
   1   7   9      424.60      427.36     16.24 o 
   3   7   9      121.01      128.23     11.21 o 
   5   7   9      187.00      204.62     13.29 o 
   0   8   9     3017.19     2863.65     53.65 o 
   2   8   9      412.10      490.72     14.57 o 
   4   8   9       89.15       76.78     10.51 o 
   6   8   9        4.50        5.14      6.79 o 
   1   9   9      239.06      250.68     10.56 o 
   3   9   9      904.86      902.78     24.40 o 
   5   9   9       78.07      110.27     12.89 o 
   0  10   9      721.20      731.16     32.25 o 
   2  10   9      442.11      444.69     23.53 o 
   4  10   9      808.99      777.78     27.37 o 
   1  11   9     1317.73     1347.47     30.69 o 
   3  11   9      270.03      272.04     16.13 o 
   0  12   9       25.21       61.66     17.83 o 
   2  12   9       55.17       43.14      9.75 o 
   1  13   9        2.57        4.20      7.14 o 
   0   0  10    15807.11    14768.58    295.05 o 
   2   0  10        1.79        3.48      4.25 o 
   4   0  10     1795.23     1694.42     33.88 o 
   6   0  10      204.62      172.97     14.79 o 
   8   0  10        9.97       13.92     10.85 o 
   1   1  10      276.83      285.13      6.28 o 
   3   1  10      421.93      423.61      8.55 o 
   5   1  10      796.53      793.07     15.67 o 
   7   1  10      209.36      190.77     11.77 o 
   2   2  10     1553.61     1673.62     20.82 o 
   4   2  10        7.78       10.97      3.39 o 
   6   2  10      593.49      575.56     21.97 o 
   1   3  10      282.72      249.43      6.37 o 
   3   3  10      732.22      725.91     12.50 o 
   5   3  10      750.45      730.36     16.47 o 
   7   3  10       65.07       72.29      9.58 o 
   0   4  10      170.12      149.82      7.51 o 
   2   4  10     1275.68     1241.45     16.44 o 
   4   4  10      106.19      115.77      7.29 o 
   6   4  10      402.09      424.22     24.25 o 
   1   5  10     2675.45     2946.04     32.66 o 
   3   5  10     1312.99     1325.39     25.34 o 
   5   5  10      477.72      493.59     17.31 o 
   7   5  10       38.29       33.18     13.06 o 
   0   6  10      466.23      466.70     14.39 o 
   2   6  10     1109.29     1093.31     18.16 o 
   4   6  10     1789.27     1757.91     37.81 o 
   6   6  10      206.78      198.54     13.70 o 
   1   7  10      707.31      688.52     15.79 o 
   3   7  10      197.72      208.53     13.51 o 
   5   7  10      157.27      184.49     12.98 o 
   0   8  10     2570.95     2541.03     49.82 o 
   2   8  10     1619.25     1599.56     27.80 o 
   4   8  10      152.22      156.82     13.75 o 
   6   8  10       53.48       40.06      8.40 o 
   1   9  10     1329.78     1212.70     20.62 o 
   3   9  10      312.46      318.68     15.70 o 
   5   9  10      625.36      621.68     22.29 o 
   0  10  10       75.51       87.96     12.07 o 
   2  10  10       37.60       45.62      8.06 o 
   4  10  10       80.84       86.23     17.62 o 
   1  11  10      562.88      522.98     21.21 o 
   3  11  10       79.63       53.03      9.36 o 
   0  12  10       61.59       22.64     12.05 o 
   2  12  10       56.97       72.73     11.07 o 
   1  13  10      186.95      213.32     18.13 o 
   2   0  11     1334.12     1244.26     22.79 o 
   4   0  11      290.91      292.86     19.86 o 
   6   0  11      519.15      503.74     22.25 o 
   8   0  11        1.94       18.92     10.48 o 
   1   1  11     8855.69     8764.70     71.56 o 
   3   1  11      414.59      421.62      8.70 o 
   5   1  11      988.68     1026.05     19.79 o 
   7   1  11       20.28       26.81      7.56 o 
   0   2  11     5475.87     5500.25     58.84 o 
   2   2  11     1608.85     1644.27     19.30 o 
   4   2  11      459.42      407.69     11.86 o 
   6   2  11      199.06      188.86     12.28 o 
   1   3  11     2995.58     3106.18     30.35 o 
   3   3  11     4058.35     4026.46     42.64 o 
   5   3  11     2149.96     2115.16     33.33 o 
   7   3  11       29.46       17.76      7.20 o 
   0   4  11       64.27       66.10      5.68 o 
   2   4  11      193.31      199.13      7.42 o 
   4   4  11       29.77       32.56      6.20 o 
   6   4  11      117.73      134.10     14.53 o 
   1   5  11     2549.61     2375.54     30.98 o 
   3   5  11        7.03        9.38      4.60 o 
   5   5  11      542.79      483.32     17.27 o 
   7   5  11      132.16      159.87     15.40 o 
   2   6  11     1879.00     1906.74     27.95 o 
   4   6  11       25.48       23.78      7.31 o 
   6   6  11      104.61      122.09     11.54 o 
   1   7  11      173.32      172.54      7.92 o 
   3   7  11      435.55      421.52     20.68 o 
   5   7  11     1065.99     1062.69     27.45 o 
   0   8  11      896.35      949.22     27.55 o 
   2   8  11      308.59      303.05     12.42 o 
   4   8  11      162.95      178.13     14.34 o 
   6   8  11      186.08      199.00     14.91 o 
   1   9  11      190.75      174.18     10.88 o 
   3   9  11      150.90      148.53     11.92 o 
   5   9  11      219.20      232.98     15.54 o 
   0  10  11      219.70      196.46     15.72 o 
   2  10  11      748.93      706.21     21.64 o 
   4  10  11      373.01      364.28     18.36 o 
   1  11  11      244.37      262.73     16.77 o 
   3  11  11      338.84      318.89     17.49 o 
   0  12  11        1.40       11.06     10.59 o 
   2  12  11        8.06       19.12      8.02 o 
   1  13  11       17.97       13.08      7.85 o 
   0   0  12    28499.33    25509.60    717.31 o 
   2   0  12      676.00      672.53     16.09 o 
   4   0  12       11.33       22.50      5.63 o 
   6   0  12        2.99        6.60      7.07 o 
   1   1  12     4859.58     4689.08     41.61 o 
   3   1  12     4160.72     4223.57     41.53 o 
   5   1  12       14.51       16.23      4.88 o 
   7   1  12       19.99       19.76      7.07 o 
   0   2  12     1913.78     1985.24     25.74 o 
   2   2  12     2734.14     2887.79     29.46 o 
   4   2  12       63.01       58.54      6.35 o 
   6   2  12      311.80      306.93     13.49 o 
   1   3  12     2102.65     2553.30     26.44 o 
   3   3  12      793.12      839.78     14.86 o 
   5   3  12     1296.48     1311.04     23.05 o 
   7   3  12       65.91       70.71      9.53 o 
   0   4  12      841.00      925.34     18.99 o 
   2   4  12     2638.92     2706.94     28.98 o 
   4   4  12     1364.00     1373.59     27.85 o 
   6   4  12      117.97      122.14     11.14 o 
   1   5  12     4802.56     5065.82     46.88 o 
   3   5  12       77.53       87.21      7.08 o 
   5   5  12      296.59      275.34     14.22 o 
   7   5  12       76.53      102.56     16.01 o 
   0   6  12      147.10      132.46      9.08 o 
   2   6  12      675.79      732.12     20.01 o 
   4   6  12      336.16      343.41     16.85 o 
   6   6  12       66.56       63.26      8.81 o 
   1   7  12      326.53      317.18     10.10 o 
   3   7  12       11.72        8.02      4.77 o 
   5   7  12       28.24       26.71      7.75 o 
   0   8  12       14.14       15.69      6.89 o 
   2   8  12       77.73       84.99      7.37 o 
   4   8  12       96.21      100.45     11.87 o 
   6   8  12      223.27      228.55     15.91 o 
   1   9  12      202.22      184.75     10.06 o 
   3   9  12      179.54      183.66     13.91 o 
   5   9  12      310.23      291.80     16.99 o 
   0  10  12      710.11      685.07     22.54 o 
   2  10  12      844.47      843.41     24.03 o 
   4  10  12      151.51      165.51     13.91 o 
   1  11  12      369.73      389.78     19.88 o 
   3  11  12      210.00      229.03     15.54 o 
   0  12  12       20.19       24.49     12.00 o 
   2  12  12       14.17       12.53      7.78 o 
   1  13  12      216.38      263.26     18.80 o 
   2   0  13        3.00        1.09      3.46 o 
   4   0  13      937.89      835.15     24.98 o 
   6   0  13        0.00        8.02      7.12 o 
   1   1  13     3704.91     3944.12     36.36 o 
   3   1  13      708.25      730.31     13.19 o 
   5   1  13      106.02      107.10      7.92 o 
   7   1  13      300.65      287.29     14.20 o 
   0   2  13     1092.08     1222.27     18.45 o 
   2   2  13     2799.10     2818.10     29.21 o 
   4   2  13      173.01      166.25      8.05 o 
   6   2  13      462.47      475.35     15.79 o 
   1   3  13     2719.78     2812.68     28.83 o 
   3   3  13      167.24      170.06      7.18 o 
   5   3  13      598.37      590.61     16.83 o 
   7   3  13       18.84       11.56      6.63 o 
   0   4  13     1533.45     1414.47     25.14 o 
   2   4  13      146.31      146.49      6.77 o 
   4   4  13     2190.62     2078.31     66.48 o 
   6   4  13      649.76      603.41     20.74 o 
   1   5  13     2099.57     2198.40     24.95 o 
   3   5  13      935.92      903.13     21.12 o 
   5   5  13       38.18       31.50      6.79 o 
   7   5  13       37.72       25.89      9.34 o 
   0   6  13       65.12       68.12      7.04 o 
   2   6  13      206.83      226.48     10.13 o 
   4   6  13     1139.01     1108.73     32.59 o 
   6   6  13       88.07       95.50     12.48 o 
   1   7  13       33.59       28.04      4.21 o 
   3   7  13       62.92       69.73      7.37 o 
   5   7  13      272.44      300.16     15.92 o 
   0   8  13       80.55       84.96     10.41 o 
   2   8  13       50.28       34.44      6.43 o 
   4   8  13      739.99      771.73     23.11 o 
   6   8  13       79.68       77.43     11.28 o 
   1   9  13      143.90      134.83      9.52 o 
   3   9  13       70.26       39.98      7.92 o 
   5   9  13      437.00      444.04     20.08 o 
   0  10  13      302.91      293.15     21.41 o 
   2  10  13      267.57      242.70     14.33 o 
   4  10  13      123.23      130.41     13.11 o 
   1  11  13      238.76      243.19     16.39 o 
   3  11  13      250.75      247.02     15.99 o 
   0  12  13      368.58      361.80     43.31 o 
   2  12  13      512.50      550.46     24.34 o 
   0   0  14       23.40       30.49      6.10 o 
   2   0  14     1709.00     1706.51     29.64 o 
   4   0  14       42.97       29.49      6.23 o 
   6   0  14      408.12      415.21     21.98 o 
   1   1  14     8914.26     9225.20     76.37 o 
   3   1  14       21.44       23.40      3.45 o 
   5   1  14      657.01      685.19     16.54 o 
   7   1  14       59.81       64.74      9.17 o 
   2   2  14     3125.57     3057.40     31.41 o 
   4   2  14     1862.95     1863.59     26.66 o 
   6   2  14      137.87      145.49     10.30 o 
   1   3  14     1297.01     1257.89     16.67 o 
   3   3  14      416.49      389.27      9.51 o 
   5   3  14     1004.04      964.41     21.80 o 
   7   3  14        0.57       -1.36      5.63 o 
   0   4  14      108.80      134.52      8.39 o 
   2   4  14      329.68      285.15      7.96 o 
   4   4  14      518.32      476.06     14.70 o 
   6   4  14       33.27       27.97      7.19 o 
   1   5  14     1035.11     1039.52     15.42 o 
   3   5  14      475.12      464.45     13.72 o 
   5   5  14      399.57      371.66     15.96 o 
   7   5  14       59.21       79.90     12.38 o 
   0   6  14      546.82      462.94     14.86 o 
   2   6  14      223.20      223.75     10.17 o 
   4   6  14      161.82      155.18     13.01 o 
   6   6  14      222.40      215.44     20.34 o 
   1   7  14      109.11      125.15      9.38 o 
   3   7  14       42.89       51.03      6.91 o 
   5   7  14       53.31       49.12      8.32 o 
   0   8  14       36.01       34.16     13.29 o 
   2   8  14      429.00      384.47     15.46 o 
   4   8  14      137.41      123.18     11.26 o 
   6   8  14      104.92      107.03     11.96 o 
   1   9  14      391.72      374.96     13.76 o 
   3   9  14       17.77        4.38      6.29 o 
   5   9  14       56.79       67.25     12.60 o 
   0  10  14     2254.89     2076.61     49.34 o 
   2  10  14     1045.41     1034.13     26.91 o 
   4  10  14      155.58      161.46     13.96 o 
   1  11  14       68.27       87.33     11.55 o 
   3  11  14        9.07        7.42      9.15 o 
   2  12  14       48.75       48.45     10.62 o 
   2   0  15     5949.52     6095.87     78.34 o 
   4   0  15       59.88       77.92     10.58 o 
   6   0  15      947.86      843.60     30.51 o 
   1   1  15      433.32      413.32     10.14 o 
   3   1  15      345.20      387.49      9.27 o 
   5   1  15       23.83       25.72      6.75 o 
   7   1  15      151.78      165.94     12.99 o 
   0   2  15     1373.81     1345.18     20.55 o 
   2   2  15     2822.99     2814.96     29.95 o 
   4   2  15      117.09      121.14      7.77 o 
   6   2  15      170.78      163.73     10.87 o 
   1   3  15     3761.97     3673.53     35.49 o 
   3   3  15       71.43       72.76      5.12 o 
   5   3  15       41.78       51.18      6.89 o 
   7   3  15       22.65       25.61      7.66 o 
   0   4  15    14707.30    14493.66    165.92 o 
   2   4  15     1216.91     1308.44     18.42 o 
   4   4  15      877.71      859.17     26.06 o 
   6   4  15       37.76       29.00      7.23 o 
   1   5  15     1137.89     1134.97     16.45 o 
   3   5  15      225.36      228.52     10.75 o 
   5   5  15      569.62      546.10     34.75 o 
   7   5  15       10.21       16.93      8.70 o 
   0   6  15      981.50      923.33     24.67 o 
   2   6  15      413.58      387.51     13.75 o 
   4   6  15      488.23      473.45     15.43 o 
   6   6  15      150.29      144.26     14.31 o 
   1   7  15     1718.97     1671.26     27.69 o 
   3   7  15      417.31      417.92     13.34 o 
   5   7  15      299.30      337.81     21.40 o 
   0   8  15      341.73      277.17     16.42 o 
   2   8  15      986.10      942.37     21.43 o 
   4   8  15      204.89      206.25     13.80 o 
   6   8  15      123.92      118.80     12.48 o 
   1   9  15       86.78       85.30      9.12 o 
   3   9  15      139.12      137.59     11.83 o 
   5   9  15      132.61      116.70     12.80 o 
   0  10  15       78.39       82.31     35.81 o 
   2  10  15      337.09      338.54     16.49 o 
   4  10  15      433.13      419.41     20.09 o 
   1  11  15       86.44       69.48     10.60 o 
   3  11  15       37.83       39.72      9.03 o 
   0  12  15      175.02      216.45     35.97 o 
   2  12  15       65.77       53.12     10.61 o 
   0   0  16    12629.18    12854.67    205.95 o 
   2   0  16      204.86      196.06      9.99 o 
   4   0  16       20.69       27.27      6.77 o 
   6   0  16       14.15       16.85      8.01 o 
   1   1  16     1134.61     1198.34     17.71 o 
   3   1  16      147.60      175.28      7.89 o 
   5   1  16      143.54      158.12      9.27 o 
   7   1  16      481.10      435.75     19.26 o 
   0   2  16     8618.59     9365.13     97.69 o 
   2   2  16      824.17      974.71     16.76 o 
   4   2  16      277.28      289.37     12.81 o 
   6   2  16      160.65      176.29     11.33 o 
   1   3  16      290.30      301.38     13.14 o 
   3   3  16      251.13      249.65      8.31 o 
   5   3  16       58.01       57.08      7.18 o 
   7   3  16      146.98      148.29     13.21 o 
   2   4  16      575.37      546.24     11.42 o 
   4   4  16      528.55      546.14     16.95 o 
   6   4  16       34.25       27.88      7.03 o 
   1   5  16      780.08      785.87     15.05 o 
   3   5  16      968.10      981.05     22.46 o 
   5   5  16      562.20      564.85     19.55 o 
   7   5  16      181.57      162.25     15.69 o 
   0   6  16      379.13      346.76     13.34 o 
   2   6  16      326.32      307.11     11.75 o 
   4   6  16     1233.82     1208.75     27.93 o 
   6   6  16      452.73      469.58     22.60 o 
   1   7  16      394.70      373.67     14.57 o 
   3   7  16      397.22      378.56     15.39 o 
   5   7  16      447.47      451.55     19.18 o 
   0   8  16       67.81       82.22     10.73 o 
   2   8  16      312.79      305.88     12.89 o 
   4   8  16      164.65      185.78     14.12 o 
   1   9  16      692.93      655.00     20.05 o 
   3   9  16        3.33        4.52      6.08 o 
   5   9  16      229.74      222.17     16.03 o 
   0  10  16      162.48      167.01     19.58 o 
   2  10  16       99.85       95.98     10.57 o 
   4  10  16       91.17      104.62     12.03 o 
   1  11  16       51.14       41.81      8.43 o 
   3  11  16       24.25       30.10      8.72 o 
   0  12  16      185.93      241.93     37.23 o 
   2  12  16      145.49      157.59     15.82 o 
   2   0  17       59.25       54.10      7.80 o 
   4   0  17     1740.92     1796.89     35.84 o 
   6   0  17       43.61       26.58      8.94 o 
   1   1  17     1259.91     1330.39     15.77 o 
   3   1  17     2300.94     2381.09     30.86 o 
   5   1  17     2305.01     2172.02     35.21 o 
   7   1  17       70.40       77.70     12.18 o 
   0   2  17      643.50      665.83     13.91 o 
   2   2  17       70.97       95.36      5.48 o 
   4   2  17       35.12       39.63      6.25 o 
   6   2  17      194.04      224.61     12.53 o 
   1   3  17     5544.89     5515.24     53.94 o 
   3   3  17       78.44       66.49      6.17 o 
   5   3  17      174.09      158.33     10.42 o 
   7   3  17      150.39      162.35     16.40 o 
   2   4  17     1242.61     1237.18     19.87 o 
   4   4  17      747.66      726.35     16.82 o 
   6   4  17      145.72      138.50     12.35 o 
   1   5  17      549.05      562.33     12.89 o 
   3   5  17      135.97      163.97      8.77 o 
   5   5  17      238.22      252.95     14.56 o 
   0   6  17      846.43      872.91     21.59 o 
   2   6  17      656.90      637.83     16.54 o 
   4   6  17      977.17      946.82     24.63 o 
   6   6  17      241.31      248.13     21.01 o 
   1   7  17      809.92      734.22     17.84 o 
   3   7  17      212.78      204.30     11.18 o 
   5   7  17       23.01       17.68      8.75 o 
   0   8  17     1020.03      998.07     39.34 o 
   2   8  17      729.75      702.47     22.14 o 
   4   8  17        2.51        7.04      6.45 o 
   1   9  17      803.42      727.60     29.06 o 
   3   9  17      191.24      158.55     12.64 o 
   5   9  17      134.78      130.39     13.32 o 
   0  10  17      207.22      227.54     22.37 o 
   2  10  17      103.12      119.65     11.60 o 
   4  10  17      181.86      176.52     14.51 o 
   1  11  17       36.85       37.16     10.68 o 
   3  11  17      207.24      232.82     18.32 o 
   0  12  17       20.79       34.29     19.09 o 
   2  12  17        6.78        3.36      8.28 o 
   0   0  18     5371.48     6225.09    109.27 o 
   2   0  18    12999.17    12817.88    151.52 o 
   4   0  18     1812.27     1714.33     35.21 o 
   6   0  18      312.14      327.65     34.05 o 
   1   1  18      430.23      494.02     10.86 o 
   3   1  18      531.72      507.35     15.97 o 
   5   1  18      116.89      120.83     13.28 o 
   7   1  18      113.55      106.90     11.48 o 
   0   2  18     1140.49     1060.43     18.62 o 
   2   2  18      411.71      412.22      9.82 o 
   4   2  18      158.81      154.54     11.23 o 
   6   2  18       14.03       11.96      7.06 o 
   1   3  18      846.81      878.38     14.79 o 
   3   3  18      591.65      558.86     13.54 o 
   5   3  18      302.81      272.29     13.76 o 
   7   3  18      269.33      291.90     19.75 o 
   0   4  18      936.86      944.58     21.16 o 
   2   4  18     1297.23     1221.88     20.03 o 
   4   4  18      577.24      581.00     20.21 o 
   6   4  18      591.43      558.01     26.15 o 
   1   5  18     1127.09     1154.82     19.40 o 
   3   5  18      937.87      928.88     21.75 o 
   5   5  18      368.43      358.69     14.94 o 
   0   6  18     1532.52     1578.95     30.95 o 
   2   6  18     1031.26      991.27     21.04 o 
   4   6  18     1429.47     1392.39     27.56 o 
   6   6  18       84.42       87.49     12.61 o 
   1   7  18      405.05      400.06     13.60 o 
   3   7  18      791.67      784.01     19.99 o 
   5   7  18      421.51      449.33     22.39 o 
   0   8  18      410.52      456.50     27.14 o 
   2   8  18      104.40      104.18      9.58 o 
   4   8  18      721.25      773.93     23.91 o 
   1   9  18      559.15      507.83     18.21 o 
   3   9  18      341.69      345.03     16.98 o 
   5   9  18       19.82       16.90      7.99 o 
   0  10  18       74.07       46.01     13.08 o 
   2  10  18       79.70       79.70     18.66 o 
   4  10  18      158.06      178.07     14.72 o 
   1  11  18       68.03       83.53     14.36 o 
   3  11  18       30.29       16.98     11.16 o 
   0  12  18       32.10       44.99     23.81 o 
   2   0  19        1.02        6.19      5.10 o 
   4   0  19      181.37      192.07     14.65 o 
   6   0  19      219.05      223.52     18.48 o 
   1   1  19     3981.07     4298.48     40.85 o 
   3   1  19      448.66      491.22     14.45 o 
   5   1  19      479.55      449.25     15.23 o 
   7   1  19       18.43       11.40      6.81 o 
   0   2  19     1523.87     1603.21     31.33 o 
   2   2  19      838.87      913.97     15.22 o 
   4   2  19     1603.87     1593.31     28.46 o 
   6   2  19       56.15       70.87      8.25 o 
   1   3  19      673.96      581.60     20.12 o 
   3   3  19      879.14      851.26     17.12 o 
   5   3  19       97.46      100.66      9.08 o 
   7   3  19      196.27      212.27     17.43 o 
   0   4  19     1110.55     1220.10     25.11 o 
   2   4  19      667.66      688.88     14.82 o 
   4   4  19      564.45      570.62     16.95 o 
   6   4  19      244.44      212.26     14.52 o 
   1   5  19     2484.24     2578.03     32.67 o 
   3   5  19      972.38      941.98     27.82 o 
   5   5  19      158.83      169.41     11.37 o 
   0   6  19     1545.16     1542.58     32.24 o 
   2   6  19      381.16      362.14     13.19 o 
   4   6  19      545.76      564.17     16.13 o 
   6   6  19       19.71       28.60      9.60 o 
   1   7  19      259.54      282.17     12.10 o 
   3   7  19      337.34      337.00     14.09 o 
   5   7  19      405.42      381.37     23.49 o 
   0   8  19       48.89       49.66     12.31 o 
   2   8  19      384.97      344.09     14.08 o 
   4   8  19       57.01       72.00      9.86 o 
   1   9  19      878.06      839.51     23.48 o 
   3   9  19      274.48      263.00     14.42 o 
   0  10  19       21.75       31.03     18.67 o 
   2  10  19        1.50        9.46      7.13 o 
   4  10  19       47.74       51.91      9.83 o 
   1  11  19       27.09       12.71     11.98 o 
   3  11  19       11.96       20.61      8.87 o 
   0  12  19        0.14      -13.95     13.95 o 
   0   0  20     1863.00     1846.70     43.71 o 
   2   0  20      597.98      685.74     22.14 o 
   4   0  20       13.28       11.92      6.17 o 
   6   0  20      597.66      548.79     25.93 o 
   1   1  20     2064.62     2116.31     29.10 o 
   3   1  20      623.00      619.48     14.65 o 
   5   1  20       76.23       66.63      8.48 o 
   7   1  20       60.31       64.04     10.98 o 
   0   2  20      916.24      913.93     39.72 o 
   2   2  20       11.45        9.49      3.56 o 
   4   2  20       90.93       95.92      8.38 o 
   6   2  20      254.73      258.75     13.76 o 
   1   3  20     1547.37     1461.18     21.77 o 
   3   3  20       25.10       28.05      5.45 o 
   5   3  20      623.74      590.02     17.96 o 
   0   4  20        0.01        5.50      4.63 o 
   2   4  20     1220.44     1163.38     20.35 o 
   4   4  20      366.84      380.40     14.50 o 
   6   4  20       27.83       25.02      7.40 o 
   1   5  20       23.74       40.57      5.27 o 
   3   5  20      854.64      840.91     20.20 o 
   5   5  20      205.29      215.97     12.62 o 
   0   6  20      172.29      137.58     14.71 o 
   2   6  20     1445.86     1442.78     26.74 o 
   4   6  20      442.61      461.05     17.87 o 
   6   6  20       17.01       25.63      9.27 o 
   1   7  20     2491.24     2297.06     35.57 o 
   3   7  20      986.68      942.71     22.50 o 
   5   7  20       89.24       98.67     12.94 o 
   0   8  20       53.78       40.10     11.58 o 
   2   8  20     1402.37     1338.47     27.18 o 
   4   8  20      718.74      699.03     23.08 o 
   1   9  20      160.77      134.02     13.19 o 
   3   9  20        9.95       14.76      6.51 o 
   0  10  20       29.65       31.21     20.55 o 
   2  10  20      134.03      170.78     14.98 o 
   4  10  20       37.18       35.55      9.37 o 
   1  11  20        5.23       25.21     10.32 o 
   0  12  20      291.99      387.91     45.83 o 
   2   0  21      403.98      390.34     16.99 o 
   4   0  21      475.74      458.55     18.08 o 
   6   0  21      122.23      118.30     15.12 o 
   1   1  21     1040.59     1129.00     19.80 o 
   3   1  21     1750.44     1739.55     26.56 o 
   5   1  21      897.61      883.44     26.35 o 
   7   1  21      119.84      124.04     12.28 o 
   2   2  21     1158.45     1199.97     20.27 o 
   4   2  21      621.52      617.90     17.40 o 
   6   2  21      411.46      404.95     16.75 o 
   1   3  21     1316.97     1190.31     18.05 o 
   3   3  21      145.81      170.74     10.01 o 
   5   3  21      172.27      183.77     11.60 o 
   0   4  21       85.09      107.22      8.63 o 
   2   4  21     1191.47     1168.34     20.64 o 
   4   4  21      348.64      336.81     14.31 o 
   6   4  21      248.22      224.90     15.20 o 
   1   5  21      805.73      811.87     16.66 o 
   3   5  21      587.59      582.59     16.65 o 
   5   5  21       83.74       95.20      9.31 o 
   0   6  21    10201.74     9690.18    143.24 o 
   2   6  21     3263.49     3065.56     43.41 o 
   4   6  21      381.27      443.42     18.05 o 
   6   6  21       66.81       71.97     11.92 o 
   1   7  21     2670.33     2633.45     39.24 o 
   3   7  21      306.32      319.82     15.70 o 
   5   7  21      238.95      237.01     18.03 o 
   0   8  21      833.45      859.39     37.31 o 
   2   8  21      201.41      220.99     12.05 o 
   4   8  21       25.32       44.13      8.67 o 
   1   9  21      302.58      261.62     22.89 o 
   3   9  21      415.37      412.60     18.88 o 
   0  10  21        4.66        2.41      9.42 o 
   2  10  21       96.38      133.24     19.87 o 
   1  11  21      147.85      166.30     18.75 o 
   0   0  22     2255.96     2190.79     50.61 o 
   2   0  22      938.71      910.83     26.71 o 
   4   0  22      624.75      676.84     22.12 o 
   6   0  22        8.09       22.39      8.77 o 
   1   1  22      473.44      471.69     18.26 o 
   3   1  22      150.65      152.25      8.58 o 
   5   1  22       30.75       36.01      7.48 o 
   0   2  22     1012.08     1045.52     35.01 o 
   2   2  22      981.17     1008.39     18.67 o 
   4   2  22      135.51      134.36     10.86 o 
   6   2  22       55.77       77.20     10.22 o 
   1   3  22     1854.33     1762.75     23.44 o 
   3   3  22      319.63      333.08     12.99 o 
   5   3  22      171.87      186.50     13.10 o 
   0   4  22       38.24       40.58      6.79 o 
   2   4  22      299.39      293.14     10.71 o 
   4   4  22      766.47      743.50     25.40 o 
   6   4  22      378.02      351.58     16.38 o 
   1   5  22     1327.50     1289.92     21.93 o 
   3   5  22     1647.91     1626.38     27.11 o 
   5   5  22      319.02      330.28     15.31 o 
   0   6  22      602.33      620.92     23.96 o 
   2   6  22      547.24      557.39     16.64 o 
   4   6  22      348.81      368.42     17.24 o 
   1   7  22     1442.17     1416.40     27.10 o 
   3   7  22      505.08      484.00     16.52 o 
   5   7  22      307.17      285.92     20.56 o 
   0   8  22        4.51        7.26      9.73 o 
   2   8  22        9.10        7.44      6.53 o 
   4   8  22       26.20       25.04     12.14 o 
   1   9  22      463.29      475.88     21.30 o 
   3   9  22       91.85      100.49     11.22 o 
   0  10  22       10.46       13.04     11.48 o 
   2  10  22       43.53       56.98     12.29 o 
   1  11  22       73.34       69.55     13.79 o 
   2   0  23        9.90       10.07      7.12 o 
   4   0  23      161.74      180.37     22.79 o 
   6   0  23      262.00      294.03     26.30 o 
   1   1  23      440.10      454.46     12.69 o 
   3   1  23      520.80      525.22     14.16 o 
   5   1  23      269.18      260.05     13.26 o 
   0   2  23     1708.33     1651.76     35.86 o 
   2   2  23      817.63      870.93     17.48 o 
   4   2  23      308.72      267.84     12.70 o 
   6   2  23      469.03      524.07     20.79 o 
   1   3  23        8.88        9.82      3.89 o 
   3   3  23      350.95      333.58     13.17 o 
   5   3  23       54.52       72.52      7.87 o 
   0   4  23     2542.54     2581.65     52.03 o 
   2   4  23      158.92      175.42      9.30 o 
   4   4  23      778.04      782.21     20.82 o 
   6   4  23      212.11      233.74     14.08 o 
   1   5  23      479.62      442.84     14.11 o 
   3   5  23       67.31       83.23      8.39 o 
   5   5  23       18.34       15.25      6.01 o 
   0   6  23       47.50       41.69      9.91 o 
   2   6  23     2281.51     2139.76     35.02 o 
   4   6  23      429.31      466.56     18.93 o 
   1   7  23     1107.06     1075.48     26.24 o 
   3   7  23      703.72      759.42     20.79 o 
   5   7  23      303.46      283.30     19.51 o 
   0   8  23     1044.26      978.85     41.34 o 
   2   8  23      421.56      404.48     15.91 o 
   4   8  23      544.29      534.92     24.51 o 
   1   9  23      268.55      273.46     17.60 o 
   3   9  23      320.55      274.16     16.38 o 
   0  10  23      203.75      254.37     25.77 o 
   2  10  23      228.24      238.32     21.23 o 
   1  11  23        0.04        1.61      7.77 o 
   0   0  24      252.77      288.57     22.49 o 
   2   0  24        2.44        1.34      5.66 o 
   4   0  24        0.62       -1.74     12.45 o 
   6   0  24       89.09       75.52     15.70 o 
   1   1  24      329.69      317.72     15.68 o 
   3   1  24       34.78       27.62      5.54 o 
   5   1  24      139.95      152.17     11.12 o 
   0   2  24      165.74      154.52     17.41 o 
   2   2  24     1201.90     1134.72     20.68 o 
   4   2  24      542.20      524.89     16.68 o 
   6   2  24      152.80      163.66     13.59 o 
   1   3  24      376.04      393.20     10.80 o 
   3   3  24     1192.82     1208.87     35.63 o 
   5   3  24      229.46      218.79     11.94 o 
   0   4  24       37.30       44.57     10.88 o 
   2   4  24     3438.29     3247.50     40.74 o 
   4   4  24     1752.58     1746.69     32.62 o 
   6   4  24      115.70      117.96     11.19 o 
   1   5  24      720.92      733.01     18.23 o 
   3   5  24      269.90      235.17     12.29 o 
   5   5  24       76.38       67.35     10.70 o 
   0   6  24        0.01        0.81      6.44 o 
   2   6  24      341.54      323.05     13.71 o 
   4   6  24      519.52      511.81     19.72 o 
   1   7  24      685.80      586.04     19.53 o 
   3   7  24      405.77      366.30     20.06 o 
   5   7  24      166.09      179.86     16.78 o 
   0   8  24      458.63      538.62     31.16 o 
   2   8  24      822.30      801.38     24.77 o 
   4   8  24       73.93       82.41     11.14 o 
   1   9  24      509.67      464.58     26.34 o 
   3   9  24      507.15      469.84     20.28 o 
   0  10  24       67.17       77.15     16.38 o 
   2  10  24      169.26      197.61     19.47 o 
   2   0  25      126.37      127.65     12.40 o 
   4   0  25       22.34       23.14      7.76 o 
   6   0  25      617.48      566.30     40.32 o 
   1   1  25     3031.83     2966.28     40.16 o 
   3   1  25      124.58      112.70      8.07 o 
   5   1  25      102.58      108.81      9.92 o 
   0   2  25        0.71       13.39      5.81 o 
   2   2  25      702.78      696.69     16.28 o 
   4   2  25      259.03      245.88     12.75 o 
   6   2  25       27.55       48.51      9.05 o 
   1   3  25     1469.37     1408.53     21.35 o 
   3   3  25      712.90      661.76     18.25 o 
   5   3  25      745.61      727.12     21.12 o 
   0   4  25     5596.08     5339.47     89.48 o 
   2   4  25     1198.40     1163.88     25.70 o 
   4   4  25      123.37      123.02     10.22 o 
   6   4  25       64.79       54.07      8.87 o 
   1   5  25      700.50      711.73     18.27 o 
   3   5  25      247.87      284.66     14.60 o 
   5   5  25       52.64       67.77      8.97 o 
   0   6  25      268.86      282.56     18.01 o 
   2   6  25       20.33       21.43      6.12 o 
   4   6  25       23.51       22.30      7.50 o 
   1   7  25     1058.29     1030.88     26.11 o 
   3   7  25      811.22      732.01     23.14 o 
   0   8  25      107.89      116.61     17.99 o 
   2   8  25      344.59      309.63     16.77 o 
   4   8  25       51.46       59.07     10.40 o 
   1   9  25      290.10      293.53     18.72 o 
   3   9  25      149.64      166.61     13.88 o 
   0  10  25        5.52        7.69     21.34 o 
   2  10  25       75.23      129.50     18.76 o 
   0   0  26      599.79      598.24     36.55 o 
   2   0  26       17.74       12.65      6.53 o 
   6   0  26        3.96        1.30     11.43 o 
   1   1  26      956.92     1051.71     21.30 o 
   3   1  26      130.52      140.19      9.34 o 
   5   1  26       18.26       32.65      7.26 o 
   0   2  26     2001.47     1965.74     43.65 o 
   2   2  26     1033.96     1046.14     20.40 o 
   4   2  26      560.49      581.38     18.13 o 
   6   2  26      206.07      241.26     16.16 o 
   1   3  26     1006.99      971.15     17.56 o 
   3   3  26      555.16      571.19     17.20 o 
   5   3  26      212.79      197.66     16.46 o 
   0   4  26      895.41      826.62     27.67 o 
   2   4  26      197.33      185.63     10.80 o 
   4   4  26      144.82      137.25     10.81 o 
   1   5  26      476.46      457.68     16.75 o 
   3   5  26      925.33      893.63     22.32 o 
   5   5  26      315.74      329.63     15.03 o 
   0   6  26     1358.29     1305.98     46.78 o 
   2   6  26      149.20      124.79     10.87 o 
   4   6  26      159.35      168.35     13.65 o 
   1   7  26       98.37       95.18     10.31 o 
   3   7  26      402.94      434.27     19.15 o 
   0   8  26      141.41      131.64     18.95 o 
   2   8  26       86.30       68.39     17.55 o 
   4   8  26      512.07      501.33     25.00 o 
   1   9  26      111.11      105.30     13.02 o 
   3   9  26       53.98       69.28     10.35 o 
   0  10  26       40.93       45.77     14.94 o 
   2  10  26       26.55       40.54     10.63 o 
   2   0  27      658.07      611.96     27.32 o 
   4   0  27     2826.64     2595.74     58.15 o 
   6   0  27       32.66       48.98     14.52 o 
   1   1  27      202.76      199.27     10.31 o 
   3   1  27      193.53      201.87     12.43 o 
   5   1  27      143.23      131.99     12.44 o 
   0   2  27     2210.34     2300.73     48.90 o 
   2   2  27      494.67      467.36     13.74 o 
   4   2  27      122.01      139.12     10.73 o 
   6   2  27       69.82       95.30     11.46 o 
   1   3  27     2511.46     2528.99     37.71 o 
   3   3  27     2334.47     2213.22     36.81 o 
   5   3  27       85.54       95.51      9.93 o 
   0   4  27     3302.09     3133.86     62.28 o 
   2   4  27     1831.87     1724.83     30.90 o 
   4   4  27       98.67      107.97      9.94 o 
   1   5  27      841.75      813.49     22.49 o 
   3   5  27      152.20      152.15     10.99 o 
   5   5  27       56.98       60.38      8.09 o 
   0   6  27      421.58      385.59     26.37 o 
   2   6  27      865.57      816.78     23.59 o 
   4   6  27      100.74      107.08     11.42 o 
   1   7  27       36.83       40.88      8.05 o 
   3   7  27       65.41       81.12     10.19 o 
   0   8  27       16.15       29.81     27.32 o 
   2   8  27       69.66       75.14     10.36 o 
   1   9  27        9.38       -3.53      7.21 o 
   0  10  27      277.36      335.42     32.19 o 
   0   0  28      502.04      459.54     36.60 o 
   2   0  28     1830.46     1757.19     43.15 o 
   4   0  28     1545.12     1468.79     41.69 o 
   1   1  28       66.79       73.81      7.39 o 
   3   1  28      317.04      320.79     13.44 o 
   5   1  28      282.16      274.31     19.34 o 
   0   2  28     1403.41     1337.44     35.47 o 
   2   2  28     1246.80     1178.52     24.36 o 
   4   2  28      587.60      579.83     18.56 o 
   1   3  28      249.47      251.22     11.77 o 
   3   3  28      511.90      519.70     16.90 o 
   5   3  28        2.54       12.16      5.69 o 
   0   4  28       11.48       13.19     10.36 o 
   2   4  28      410.02      411.34     14.93 o 
   4   4  28      511.25      510.23     17.99 o 
   1   5  28      258.13      248.17     15.31 o 
   3   5  28       46.67       55.06      7.79 o 
   5   5  28      119.81      104.85     10.97 o 
   0   6  28      128.00      127.99     18.25 o 
   2   6  28       33.61       41.76      9.50 o 
   4   6  28       22.85       26.85      9.71 o 
   1   7  28      131.63      111.54     12.73 o 
   3   7  28       33.14       16.46      8.84 o 
   0   8  28      359.40      335.85     27.97 o 
   2   8  28      468.81      429.43     19.56 o 
   1   9  28      151.92      137.30     15.37 o 
   2   0  29      372.15      384.38     27.32 o 
   4   0  29       30.81       20.03     10.31 o 
   1   1  29       53.98       63.55      8.09 o 
   3   1  29      312.57      298.06     13.36 o 
   5   1  29      321.92      331.52     20.72 o 
   0   2  29      153.17      180.75     19.24 o 
   2   2  29     1173.33     1221.44     25.24 o 
   4   2  29      150.87      188.99     12.22 o 
   1   3  29     3155.68     2946.16     47.72 o 
   3   3  29      464.74      447.81     16.26 o 
   5   3  29      295.48      283.16     15.25 o 
   0   4  29      147.55      147.52     14.34 o 
   2   4  29      698.10      730.60     24.25 o 
   4   4  29      494.86      481.69     17.95 o 
   1   5  29      423.86      409.76     16.98 o 
   3   5  29       71.89       77.80      8.62 o 
   0   6  29      539.40      497.80     29.76 o 
   2   6  29       12.81       11.06      7.11 o 
   4   6  29       81.27       77.99     10.76 o 
   1   7  29      178.00      205.06     15.68 o 
   3   7  29      183.97      189.13     14.34 o 
   0   8  29      612.06      645.05     35.66 o 
   2   8  29      156.93      162.24     18.30 o 
   1   9  29      256.94      268.94     23.01 o 
   0   0  30     4615.41     4308.46    141.05 o 
   2   0  30     2300.35     2251.49     51.57 o 
   4   0  30       11.12       11.45     12.85 o 
   1   1  30      119.61      118.39     11.03 o 
   3   1  30     1152.33     1113.48     24.95 o 
   5   1  30      171.19      186.95     15.90 o 
   0   2  30       66.94       66.92     13.38 o 
   2   2  30      568.12      555.84     16.80 o 
   4   2  30      907.92      895.07     23.67 o 
   1   3  30     1501.32     1342.42     29.83 o 
   3   3  30      277.07      308.59     14.36 o 
   5   3  30      189.09      204.14     13.82 o 
   0   4  30       97.80       91.55     12.52 o 
   2   4  30      105.84       92.30     10.36 o 
   4   4  30      156.32      175.17     12.41 o 
   1   5  30      574.52      580.25     22.58 o 
   3   5  30      427.67      442.63     16.86 o 
   0   6  30      296.08      323.26     26.10 o 
   2   6  30        9.61        9.76      6.86 o 
   4   6  30      139.44      152.99     14.33 o 
   1   7  30       57.18       55.93     10.37 o 
   3   7  30       47.79       35.78     10.33 o 
   0   8  30        3.51       11.36     12.34 o 
   2   8  30       37.05       34.24     11.15 o 
   1   9  30       22.78       27.59      9.66 o 
   2   0  31      460.83      394.41     20.74 o 
   4   0  31      542.29      553.73     32.22 o 
   1   1  31      173.47      150.91     13.20 o 
   3   1  31      252.63      248.20     14.27 o 
   5   1  31        8.66       15.03      7.74 o 
   0   2  31     2520.61     2488.77     70.21 o 
   2   2  31       30.18       58.12     11.12 o 
   4   2  31      204.88      217.11     19.19 o 
   1   3  31      153.90      176.20     14.45 o 
   3   3  31      233.42      243.04     14.43 o 
   5   3  31      264.54      251.62     15.31 o 
   0   4  31      255.00      255.94     18.05 o 
   2   4  31       41.88       46.48      9.74 o 
   4   4  31       16.47       15.33      6.51 o 
   1   5  31      180.14      213.79     15.91 o 
   3   5  31       81.08       89.82     12.87 o 
   0   6  31        0.24       11.52     10.30 o 
   2   6  31       70.47       57.41     10.39 o 
   1   7  31       90.10      110.16     13.18 o 
   3   7  31       20.08       29.30      9.38 o 
   0   8  31        0.24        2.92     11.08 o 
   2   8  31      171.16      181.99     20.38 o 
   0   0  32     1938.30     1681.69     79.18 o 
   2   0  32      588.50      592.43     25.15 o 
   4   0  32      574.55      640.78     35.68 o 
   1   1  32      856.40      829.70     26.86 o 
   3   1  32      217.16      242.36     14.82 o 
   5   1  32       67.36       75.65     11.01 o 
   0   2  32      336.24      429.19     28.04 o 
   2   2  32      310.57      295.50     15.32 o 
   4   2  32      161.96      196.10     14.24 o 
   1   3  32      267.44      261.38     14.56 o 
   3   3  32      694.83      659.81     19.82 o 
   0   4  32      678.04      665.01     34.33 o 
   2   4  32      105.85       98.79     12.19 o 
   4   4  32      152.19      136.24     11.96 o 
   1   5  32       70.14       60.90     12.12 o 
   3   5  32      212.75      208.99     15.01 o 
   0   6  32       15.50       18.18     11.33 o 
   2   6  32      371.94      434.83     22.36 o 
   1   7  32      107.49      131.22     16.69 o 
   0   8  32      134.88      187.37     24.08 o 
   2   0  33        0.75       12.58      7.54 o 
   4   0  33       45.78       59.97     20.87 o 
   1   1  33      425.05      425.97     23.05 o 
   3   1  33        7.19       13.92      6.28 o 
   0   2  33     1498.08     1353.69     87.46 o 
   2   2  33      497.56      515.95     22.76 o 
   4   2  33      132.42      137.93     16.00 o 
   1   3  33       34.89       31.92      7.50 o 
   3   3  33      245.05      216.86     14.44 o 
   0   4  33        9.97       17.85     10.01 o 
   2   4  33       45.35       46.31      9.96 o 
   4   4  33        1.76        3.61      5.71 o 
   1   5  33       25.70       33.06      9.61 o 
   3   5  33        0.33       11.53      7.84 o 
   0   6  33      142.26      208.78     23.61 o 
   2   6  33       60.97       48.35     10.20 o 
   0   0  34       14.22       19.09     14.47 o 
   2   0  34       93.27       98.11     17.21 o 
   4   0  34      304.67      302.26     26.99 o 
   1   1  34      274.78      259.98     17.24 o 
   3   1  34      470.73      505.45     19.37 o 
   0   2  34       58.57       51.68     13.13 o 
   2   2  34        7.29       15.43      6.96 o 
   4   2  34       25.28       20.13      8.58 o 
   1   3  34      154.53      183.56     15.28 o 
   3   3  34      240.06      242.68     17.66 o 
   0   4  34      111.03      114.37     20.61 o 
   2   4  34       68.85       66.38     11.32 o 
   1   5  34      328.93      376.06     20.92 o 
   3   5  34      210.19      238.18     18.38 o 
   0   6  34      271.01      225.26     37.23 o 
   2   6  34      264.53      369.77     21.73 o 
   1   7  34      409.98      432.97     27.57 o 
   2   0  35       70.13       92.03     16.87 o 
   4   0  35      371.81      369.35     46.93 o 
   1   1  35      113.04      106.06     12.36 o 
   3   1  35       84.96       80.45      9.96 o 
   0   2  35      703.17      600.29     33.80 o 
   2   2  35       85.53       81.69     12.40 o 
   1   3  35       82.22       96.30     12.30 o 
   3   3  35      684.50      706.55     27.24 o 
   0   4  35      409.99      425.68     31.19 o 
   2   4  35       49.25       41.67      9.83 o 
   1   5  35       75.57       94.68     14.36 o 
   0   6  35       70.36       85.05     26.85 o 
   2   6  35       64.36       88.00     13.30 o 
   0   0  36      216.77      236.38     34.61 o 
   2   0  36       36.70       64.72     15.62 o 
   1   1  36       46.01       68.24     12.71 o 
   3   1  36       79.39      105.13     23.93 o 
   0   2  36       74.29       73.78     15.94 o 
   2   2  36      166.03      202.73     20.52 o 
   1   3  36       68.56       65.96     12.99 o 
   3   3  36       30.80       24.74     10.82 o 
   0   4  36       12.63       11.79     10.73 o 
   2   4  36      103.53      118.07     14.57 o 
   1   5  36       29.63       30.63     10.29 o 
   0   6  36      834.22      893.91     65.75 o 
   2   0  37      329.49      348.06     29.09 o 
   1   1  37      124.40      131.19     16.45 o 
   3   1  37      296.69      282.98     19.47 o 
   0   2  37      145.36      202.93     23.79 o 
   2   2  37      371.84      405.50     26.26 o 
   1   3  37      217.73      284.45     22.37 o 
   0   4  37      156.31      138.87     21.32 o 
   2   4  37        0.51        6.75      7.63 o 
   1   5  37        5.80       16.01      9.27 o 
   0   0  38      523.43      580.87     50.23 o 
   2   0  38       94.01      125.93     19.89 o 
   1   1  38      149.24      171.16     16.20 o 
   0   2  38      162.75      203.59     39.06 o 
   2   2  38      380.40      468.64     28.61 o 
   1   3  38      379.71      361.62     25.44 o 
   0   4  38        0.01       18.88     17.72 o 
   2   0  39      534.18      537.00     35.65 o 
   1   1  39       37.60       41.58     10.12 o 
   0   2  39        8.58       -9.58     14.37 o 
   1   3  39       60.08       76.46     14.38 o 
   0   0  40       43.56       35.34     18.14 o 
                                                 
